# Supplementary material for: Prevention of Microsphere Blockage in Catheter Tubes Using Convex Air Bubbles
Source: Micromachines (Basel). 2020 Nov 27;11(12):1040. doi: 10.3390/mi11121040 (PMC7760967; doi:10.3390/mi11121040)
Supplement: Supplementary file 1 [file micromachines-11-01040-s001.zip]

Archive with 1 entries (1 files):
- micromachines-987396-supplementary.mp4
